# Supplementary material for: Deaf and hard-of-hearing patients are unsatisfied with and avoid German health care: Results from an online survey in German Sign Language
Source: BMC Public Health. 2023 Oct 18;23:2026. doi: 10.1186/s12889-023-16924-w (PMC10583338; doi:10.1186/s12889-023-16924-w)
Supplement: Supplementary file 2 — Additional file 2: Supplementary Table 2. Dataset for analyses. [file 12889_2023_16924_MOESM2_ESM.xlsx]

## Sheet: appendix_data_2
Supplementary table 2. Dataset for analyses
ID	hearing_impairment	cochlea_implant	language_daily	language_family	urban_rural	education	gender	age	experience_yn	AMA_yn	AMA_na	AMA_1	AMA_2	AMA_3	AMA_4	AMA_5	AMA_6	TIME_RSI	language_spoken_1	language_spoken_2	language_reading	language_writing	CS_POMP	SAT_POMP	MisC_POMP	CDV_POMP	HELP_POMP	eligibility_filter
1	2	2	1	5	-9	-9	2	37	1	1	1	1	1	1	1	2	1	0.82	3.33333	6.66667	6.66667	6.66667	5.83333	6.66667	3.96667	6.67143	6.66667	1
2	2	2	1	5	1	1	2	53	1	2	-9	-9	-9	-9	-9	-9	-9	0.78	3.33333	3.33333	-9	6.66667	4.44444	0	5.76667	5.6	3.33333	1
3	2	2	1	2	2	1	1	69	2	2	-9	-9	-9	-9	-9	-9	-9	1.22	3.33333	6.66667	6.66667	6.66667	5.83333	-9	0.15	2.44	3.33333	1
4	4	2	4	5	-9	-9	2	42	2	2	-9	-9	-9	-9	-9	-9	-9	1.21	6.66667	10	6.66667	3.33333	6.66667	-9	-9	-9	-9	1
5	2	2	1	2	2	1	2	84	1	1	4	2	1	2	2	2	1	1.13	6.66667	3.33333	6.66667	6.66667	5.83333	6.66667	9.9	9.98571	0	1
6	2	2	4	2	1	3	2	56	1	1	2	1	2	1	1	2	1	1.1	3.33333	3.33333	6.66667	6.66667	5	3.33333	9.33333	7.14286	3.33333	1
7	4	2	4	5	-9	-9	2	22	1	-9	-9	-9	-9	-9	-9	-9	-9	0.94	6.66667	6.66667	10	10	8.33333	6.66667	-9	-9	-9	1
8	4	2	4	5	2	1	2	36	2	1	2	1	2	1	2	1	1	0.9	6.66667	10	10	10	9.16667	-9	7.23333	7.4	3.33333	1
9	2	2	1	4	1	1	2	21	1	1	3	2	1	1	1	2	2	1.31	0	0	6.66667	6.66667	3.33333	3.33333	4.13333	8.56667	3.33333	1
10	4	2	4	5	2	2	2	56	2	2	-9	-9	-9	-9	-9	-9	-9	1.69	3.33333	10	10	10	8.33333	-9	-9	-9	6.66667	1
11	2	1	1	5	1	1	2	34	1	1	1	1	1	1	1	2	1	1.29	3.33333	3.33333	6.66667	6.66667	5	3.33333	6.4	7.1	-9	1
12	2	2	1	2	-9	-9	2	41	2	1	1	1	2	1	1	1	1	0.86	3.33333	3.33333	6.66667	10	5.83333	-9	7.86667	8.62857	3.33333	1
13	2	2	1	1	1	2	1	44	1	2	-9	-9	-9	-9	-9	-9	-9	1.08	3.33333	3.33333	10	6.66667	5.83333	3.33333	10	7.61429	6.66667	1
14	4	2	4	5	1	-9	2	58	1	2	-9	-9	-9	-9	-9	-9	-9	0.83	6.66667	10	10	10	9.16667	10	1.76667	0	-9	1
15	4	2	1	5	2	3	2	34	2	1	2	2	1	1	1	2	1	1.27	6.66667	6.66667	3.33333	6.66667	5.83333	-9	6.03333	-9	0	1
16	2	2	1	1	-9	-9	1	28	2	1	-9	-9	-9	-9	-9	-9	-9	1.07	3.33333	3.33333	6.66667	3.33333	4.16667	-9	-9	-9	-9	1
17	4	2	-9	5	-9	-9	2	22	2	-9	-9	-9	-9	-9	-9	-9	-9	1.29	0	0	10	10	5	-9	-9	-9	-9	1
18	2	1	3	3	2	2	2	55	1	1	2	1	2	1	1	2	1	0.78	3.33333	3.33333	6.66667	6.66667	5	3.33333	3.23333	9.98333	3.33333	1
19	2	2	4	5	-9	-9	1	64	2	1	1	1	1	1	1	1	2	0.84	3.33333	3.33333	3.33333	3.33333	3.33333	-9	-9	4.62857	-9	1
20	2	2	1	1	1	1	2	38	-9	2	-9	-9	-9	-9	-9	-9	-9	0.96	6.66667	3.33333	10	3.33333	5.83333	-9	8.75	7.35714	3.33333	1
21	2	1	1	5	1	1	2	37	-9	-9	-9	-9	-9	-9	-9	-9	-9	1.52	6.66667	-9	6.66667	6.66667	6.66667	-9	9.3	-9	-9	1
22	2	2	1	5	-9	-9	2	38	1	1	1	1	1	1	1	2	1	0.78	0	0	3.33333	3.33333	1.66667	3.33333	-9	9	6.66667	1
23	2	2	1	1	1	1	1	38	2	2	-9	-9	-9	-9	-9	-9	-9	0.79	3.33333	6.66667	10	10	7.5	-9	3.9	8.04286	-9	1
24	2	2	1	1	1	1	1	72	1	2	-9	-9	-9	-9	-9	-9	-9	0.65	0	0	6.66667	6.66667	3.33333	6.66667	2.65	3.9	3.33333	1
25	4	2	4	5	1	2	1	56	1	2	-9	-9	-9	-9	-9	-9	-9	0.43	6.66667	6.66667	10	10	8.33333	6.66667	2.46667	1.91667	6.66667	1
26	4	2	4	5	1	3	2	57	2	2	-9	-9	-9	-9	-9	-9	-9	1.27	3.33333	10	10	10	8.33333	-9	2.96667	1.7	6.66667	1
27	3	2	1	5	2	2	-9	-9	1	1	1	1	2	1	1	1	1	1.04	6.66667	6.66667	10	10	8.33333	0	0.7	8.7	-9	1
28	2	2	1	1	1	1	1	30	1	1	3	2	2	1	1	2	1	1.05	0	0	10	6.66667	4.16667	0	9.6	9.18571	0	1
29	2	2	1	4	2	1	1	36	2	1	-9	1	1	1	1	1	1	1.61	3.33333	0	10	10	5.83333	-9	2.23333	1.65714	3.33333	1
30	2	2	3	4	-9	-9	2	51	2	2	-9	-9	-9	-9	-9	-9	-9	0.86	3.33333	3.33333	6.66667	10	5.83333	-9	-9	7.01429	-9	1
31	2	2	3	5	1	2	1	64	2	1	1	1	2	1	1	1	1	0.8	6.66667	6.66667	10	6.66667	7.5	-9	-9	-9	6.66667	1
32	2	1	4	1	1	2	2	29	2	1	4	1	2	1	2	2	2	1.24	6.66667	6.66667	10	6.66667	7.5	-9	5.93333	5.37143	-9	1
33	2	1	3	5	1	1	1	56	2	1	1	1	2	1	1	1	1	0.79	3.33333	6.66667	3.33333	3.33333	4.16667	-9	-9	4.82857	3.33333	1
34	2	2	1	2	1	1	1	56	1	1	1	1	1	1	1	2	1	1.02	3.33333	3.33333	6.66667	6.66667	5	3.33333	5.25	5.1	0	1
35	2	2	1	5	1	1	2	49	1	1	3	2	2	1	1	2	1	0.89	3.33333	-9	10	10	7.77778	0	7.33333	10	0	1
36	2	2	1	2	1	2	1	45	1	1	2	1	2	2	1	1	1	0.94	3.33333	6.66667	10	10	7.5	3.33333	4.9	8.02857	3.33333	1
37	4	2	4	4	-9	-9	1	69	1	2	-9	-9	-9	-9	-9	-9	-9	0.89	10	10	10	10	10	6.66667	-9	-9	-9	1
38	2	2	2	5	2	1	1	60	1	2	-9	-9	-9	-9	-9	-9	-9	0.48	3.33333	3.33333	10	3.33333	5	3.33333	2.33333	8.01429	6.66667	1
39	2	2	3	3	2	3	2	59	1	2	-9	-9	-9	-9	-9	-9	-9	0.36	0	3.33333	10	6.66667	5	3.33333	9.4	6.97143	3.33333	1
40	3	2	1	5	1	1	1	43	1	2	-9	-9	-9	-9	-9	-9	-9	0.82	0	3.33333	10	10	5.83333	6.66667	10	6.8	6.66667	1
41	3	2	3	5	2	1	2	60	1	1	3	2	1	1	1	2	2	0.76	3.33333	6.66667	10	10	7.5	3.33333	3	8.48333	6.66667	1
42	4	1	4	5	1	1	2	70	1	2	-9	-9	-9	-9	-9	-9	-9	0.85	3.33333	6.66667	10	10	7.5	0	3.16667	6.14286	6.66667	1
43	2	2	3	3	1	3	1	43	1	1	3	2	2	1	1	2	1	0.6	3.33333	6.66667	3.33333	3.33333	4.16667	0	5.43333	8.91667	0	1
44	4	2	3	5	2	1	1	32	1	1	2	1	2	1	1	2	1	0.92	3.33333	6.66667	6.66667	3.33333	5	3.33333	7.86667	6.95	3.33333	1
45	4	1	4	5	1	1	2	68	2	1	1	1	1	1	1	2	1	0.78	3.33333	10	10	10	8.33333	-9	6.73333	2.86667	6.66667	1
46	3	2	2	-9	-9	-9	2	40	1	2	-9	-9	-9	-9	-9	-9	-9	0.89	0	3.33333	6.66667	6.66667	4.16667	6.66667	-9	-9	-9	1
47	2	2	1	1	1	2	2	48	1	2	-9	-9	-9	-9	-9	-9	-9	0.99	3.33333	0	6.66667	6.66667	4.16667	3.33333	3.66667	6.14286	6.66667	1
48	2	2	1	1	1	2	2	47	1	1	3	2	2	1	1	2	1	0.43	3.33333	6.66667	6.66667	6.66667	5.83333	3.33333	4.8	7.88571	0	1
49	2	2	1	1	1	1	1	58	1	1	3	1	2	1	1	2	2	0.34	3.33333	3.33333	6.66667	3.33333	4.16667	0	6.56667	6.94286	3.33333	1
50	2	2	1	5	1	3	1	52	1	1	1	1	2	1	1	1	1	0.34	0	3.33333	10	6.66667	5	3.33333	6.2	3.68571	3.33333	1
51	2	2	1	5	1	2	2	51	1	1	5	2	2	2	2	2	1	1.34	3.33333	3.33333	6.66667	6.66667	5	0	6.06667	8.55	6.66667	1
52	2	2	1	5	1	1	2	-9	2	-9	-9	-9	-9	-9	-9	-9	-9	0.84	3.33333	3.33333	6.66667	6.66667	5	-9	10	6.8	3.33333	1
53	2	2	1	1	1	1	2	42	1	1	2	1	1	2	2	1	1	0.79	3.33333	-9	6.66667	10	6.66667	3.33333	1.9	9	-9	1
54	4	2	4	5	2	2	2	56	2	2	-9	-9	-9	-9	-9	-9	-9	1.98	10	10	10	10	10	-9	0	0.0571429	10	1
55	2	2	1	2	2	1	1	33	1	1	2	1	2	2	1	1	1	1.21	0	0	3.33333	6.66667	2.5	6.66667	1.96667	5.34286	10	1
56	2	2	1	4	1	1	2	32	1	1	1	1	1	1	1	2	1	1.81	6.66667	6.66667	10	6.66667	7.5	3.33333	8.06667	5.13333	3.33333	1
57	4	1	4	1	2	1	1	47	1	2	-9	-9	-9	-9	-9	-9	-9	1.45	6.66667	6.66667	10	6.66667	7.5	3.33333	7.66667	4.71429	3.33333	1
58	2	1	1	1	2	1	2	37	1	1	4	2	2	1	2	2	1	0.68	3.33333	3.33333	10	6.66667	5.83333	0	7.46667	7.95714	3.33333	1
59	2	1	3	5	1	1	2	35	1	2	-9	-9	-9	-9	-9	-9	-9	0.69	3.33333	6.66667	6.66667	6.66667	5.83333	3.33333	8.55	6.7	6.66667	1
60	2	2	3	5	1	1	-9	32	2	1	1	1	2	1	1	1	1	1.39	3.33333	3.33333	6.66667	6.66667	5	-9	9.96667	9.42857	3.33333	1
61	2	2	2	1	1	1	2	43	1	1	3	2	1	1	2	2	1	0.75	3.33333	6.66667	3.33333	3.33333	4.16667	3.33333	6.3	2.86667	3.33333	1
62	2	2	1	5	2	2	2	56	1	1	2	2	1	1	1	2	1	1.56	0	0	6.66667	6.66667	3.33333	3.33333	5.33333	4.28	3.33333	1
63	2	1	1	3	1	2	2	26	2	1	3	2	2	1	1	2	1	0.83	3.33333	3.33333	6.66667	6.66667	5	-9	4.7	7.52857	-9	1
64	4	2	4	5	1	2	2	35	1	1	1	1	1	2	1	1	1	0.87	6.66667	10	10	10	9.16667	3.33333	5.63333	4.5	3.33333	1
65	4	1	3	5	1	2	2	30	1	1	4	1	2	2	2	2	1	1.21	6.66667	10	10	10	9.16667	3.33333	7.5	7.21429	3.33333	1
66	2	1	4	5	1	1	2	39	1	2	-9	-9	-9	-9	-9	-9	-9	0.99	6.66667	10	10	3.33333	7.5	3.33333	5.06667	3.82857	3.33333	1
67	3	1	3	1	1	2	2	38	1	1	1	1	1	1	1	1	2	1.61	6.66667	10	10	10	9.16667	0	3.33333	1.67143	3.33333	1
68	2	2	1	5	1	1	-9	-9	-9	1	1	1	2	1	1	1	1	0.7	3.33333	6.66667	3.33333	3.33333	4.16667	-9	6	7.28571	3.33333	1
69	2	2	1	5	1	2	2	57	1	1	2	1	2	1	1	2	1	1.67	3.33333	3.33333	10	10	6.66667	3.33333	8.3	7.16667	3.33333	1
70	4	1	3	5	2	1	2	29	1	1	4	2	2	1	1	2	2	1.57	3.33333	6.66667	6.66667	6.66667	5.83333	3.33333	6.3	8.7	3.33333	1
71	4	2	2	2	1	2	1	37	2	2	-9	-9	-9	-9	-9	-9	-9	1.27	6.66667	6.66667	10	10	8.33333	-9	2.83333	1.97143	6.66667	1
72	2	2	1	2	1	1	2	21	1	1	5	2	2	2	1	2	2	0.53	3.33333	0	10	6.66667	5	3.33333	2.7	9.95714	6.66667	1
73	2	2	1	1	2	1	2	54	2	2	-9	-9	-9	-9	-9	-9	-9	0.81	3.33333	3.33333	6.66667	3.33333	4.16667	-9	6.4	4.98571	6.66667	1
74	2	1	4	5	2	2	1	48	1	2	-9	-9	-9	-9	-9	-9	-9	0.72	6.66667	10	10	10	9.16667	6.66667	1.96667	1.31429	6.66667	1
75	2	2	1	1	2	1	1	71	2	1	1	1	1	1	1	2	1	0.43	3.33333	0	10	3.33333	4.16667	-9	5.33333	7.05	3.33333	1
76	4	2	4	2	1	1	1	53	1	2	-9	-9	-9	-9	-9	-9	-9	0.88	6.66667	6.66667	10	10	8.33333	3.33333	8.2	9.95714	6.66667	1
77	4	2	1	5	1	1	1	27	2	1	3	1	2	2	1	1	2	1.4	3.33333	6.66667	10	6.66667	6.66667	-9	9.26667	6.41429	0	1
78	2	2	1	2	1	1	2	42	1	2	-9	-9	-9	-9	-9	-9	-9	0.68	3.33333	3.33333	6.66667	6.66667	5	0	3.6	7.81667	3.33333	1
79	2	2	3	4	1	1	1	52	2	1	1	1	1	1	1	1	2	1.55	3.33333	6.66667	6.66667	6.66667	5.83333	-9	2.4	4.98333	6.66667	1
80	2	2	1	4	1	2	1	54	1	1	3	2	2	1	1	2	1	1.15	3.33333	6.66667	10	10	7.5	3.33333	9.2	9.95714	3.33333	1
81	2	2	3	2	1	1	2	66	2	1	2	1	2	1	2	1	1	0.81	3.33333	6.66667	6.66667	6.66667	5.83333	-9	3.33333	6.33333	-9	1
82	2	2	3	5	1	2	1	36	1	1	1	1	2	1	1	1	1	1.61	6.66667	6.66667	10	10	8.33333	0	9.6	7.82857	6.66667	1
83	2	2	1	2	2	1	2	50	2	2	-9	-9	-9	-9	-9	-9	-9	0.85	0	0	-9	6.66667	2.22222	-9	8.4	7.98333	-9	1
84	3	-9	3	2	1	2	2	-9	1	1	2	1	2	1	1	2	1	1.48	3.33333	10	10	10	8.33333	3.33333	10	6.77143	3.33333	1
85	2	1	3	1	1	1	2	33	1	2	-9	-9	-9	-9	-9	-9	-9	0.96	6.66667	6.66667	6.66667	6.66667	6.66667	-9	8.55	7.77143	3.33333	1
86	2	-9	1	5	2	1	2	45	1	1	3	2	2	1	1	2	1	0.56	3.33333	3.33333	6.66667	3.33333	4.16667	0	9.96667	9.95714	0	1
87	2	2	1	5	2	1	2	33	2	1	1	1	1	1	1	2	1	0.93	3.33333	3.33333	3.33333	6.66667	4.16667	-9	8.03333	7.82857	-9	1
88	2	2	1	4	1	1	1	43	2	1	3	1	2	2	1	2	1	0.62	6.66667	6.66667	10	10	8.33333	-9	9.63333	5.68571	6.66667	1
89	2	2	1	4	2	1	2	52	1	1	2	1	2	1	1	2	1	0.73	0	0	6.66667	3.33333	2.5	3.33333	5.3	5.64286	3.33333	1
90	2	2	1	5	1	1	2	31	1	2	-9	-9	-9	-9	-9	-9	-9	1.39	3.33333	3.33333	10	10	6.66667	6.66667	1.86667	5.67143	6.66667	1
91	4	2	1	5	1	1	2	33	1	1	2	1	2	1	1	2	1	0.79	3.33333	6.66667	6.66667	6.66667	5.83333	3.33333	6.2	6.92857	3.33333	1
92	4	2	4	5	2	1	2	52	2	2	-9	-9	-9	-9	-9	-9	-9	1.58	0	0	0	10	2.5	-9	0	0	10	1
93	2	2	2	2	2	1	1	45	1	2	-9	-9	-9	-9	-9	-9	-9	0.66	6.66667	6.66667	10	6.66667	7.5	6.66667	4.63333	5.82857	6.66667	1
94	2	2	1	3	1	1	2	39	1	1	1	1	1	1	1	2	1	1.37	3.33333	0	6.66667	6.66667	4.16667	3.33333	3.76667	4.31429	3.33333	1
95	2	1	4	5	2	2	2	52	1	1	1	1	1	2	1	1	1	0.89	6.66667	6.66667	10	10	8.33333	6.66667	5.06667	6.68571	6.66667	1
96	4	1	3	5	1	1	2	35	2	2	-9	-9	-9	-9	-9	-9	-9	0.95	6.66667	6.66667	6.66667	10	7.5	-9	6.76667	6.8	0	1
97	2	2	1	4	2	2	2	23	1	1	3	1	2	2	1	2	1	0.87	0	0	6.66667	6.66667	3.33333	0	4.66667	6.68333	6.66667	1
98	2	2	1	5	1	1	2	51	2	1	1	1	1	1	1	2	1	1.16	3.33333	0	6.66667	6.66667	4.16667	-9	6.7	5.92857	-9	1
99	2	2	1	2	-9	-9	2	54	1	2	-9	-9	-9	-9	-9	-9	-9	1.47	3.33333	3.33333	10	10	6.66667	6.66667	-9	5	6.66667	1
100	4	1	4	5	-9	-9	1	43	2	-9	-9	-9	-9	-9	-9	-9	-9	1.71	10	10	10	10	10	-9	-9	-9	-9	1
101	2	2	1	3	1	1	2	26	1	1	3	2	2	1	1	2	1	1.56	3.33333	3.33333	10	10	6.66667	6.66667	7.4	9.74286	3.33333	1
102	2	2	1	5	1	2	2	23	1	1	2	1	2	1	1	2	1	1.43	0	-9	10	10	6.66667	3.33333	7.36667	4.7	3.33333	1
103	2	1	3	5	2	1	2	35	1	2	-9	-9	-9	-9	-9	-9	-9	1.28	6.66667	3.33333	10	6.66667	6.66667	6.66667	7.25	2.675	6.66667	1
104	4	1	4	5	1	1	-9	26	1	2	-9	-9	-9	-9	-9	-9	-9	0.85	6.66667	6.66667	6.66667	6.66667	6.66667	0	8.46667	3.51429	3.33333	1
105	2	2	1	1	-9	-9	2	-9	2	1	-9	-9	-9	-9	-9	-9	-9	1.69	0	-9	6.66667	6.66667	4.44444	-9	-9	-9	-9	1
106	2	2	1	5	1	1	1	58	2	1	1	1	1	1	1	1	2	0.9	6.66667	6.66667	6.66667	6.66667	6.66667	-9	2.8	3.67143	6.66667	1
107	4	1	1	5	1	1	2	49	1	1	1	1	1	2	1	1	1	0.75	6.66667	6.66667	6.66667	6.66667	6.66667	6.66667	0.0666667	5.35	3.33333	1
108	2	1	2	5	1	3	-9	-9	1	1	3	2	2	1	1	2	1	0.66	6.66667	6.66667	10	10	8.33333	3.33333	8.76667	9.95	3.33333	1
109	2	2	3	5	1	1	2	51	1	2	-9	-9	-9	-9	-9	-9	-9	0.89	3.33333	3.33333	10	6.66667	5.83333	6.66667	2.66667	1.82857	3.33333	1
110	2	2	3	1	1	1	2	32	1	2	-9	-9	-9	-9	-9	-9	-9	1.13	6.66667	0	6.66667	3.33333	4.16667	3.33333	6.86667	6.8	6.66667	1
111	2	2	3	5	2	1	2	37	1	1	4	2	2	1	2	2	1	0.99	3.33333	3.33333	10	3.33333	5	0	7.53333	8.62857	0	1
112	2	1	3	2	1	1	1	49	1	1	1	1	1	1	1	1	2	0.82	6.66667	6.66667	6.66667	6.66667	6.66667	3.33333	8	7.71429	6.66667	1
113	2	2	1	5	1	2	3	40	2	1	2	1	1	1	2	2	1	0.71	0	0	3.33333	3.33333	1.66667	-9	6.76667	9.18571	0	1
114	4	2	3	3	-9	-9	2	40	2	1	-9	-9	-9	-9	-9	-9	-9	0.75	6.66667	3.33333	6.66667	6.66667	5.83333	-9	-9	-9	-9	1
115	3	2	1	-9	1	1	1	67	2	2	-9	-9	-9	-9	-9	-9	-9	0.67	6.66667	3.33333	10	6.66667	6.66667	-9	4	5	0	1
116	3	2	1	4	1	1	1	53	2	2	-9	-9	-9	-9	-9	-9	-9	1	3.33333	6.66667	6.66667	6.66667	5.83333	-9	8.2	9.95714	0	1
117	2	2	1	4	1	1	2	34	1	2	-9	-9	-9	-9	-9	-9	-9	1.31	3.33333	0	10	3.33333	4.16667	0	8.4	7.67143	6.66667	1
118	2	2	1	1	1	2	1	39	1	1	3	2	1	1	2	2	1	0.8	0	0	10	10	5	0	10	9.84286	0	1
119	2	2	3	3	1	2	2	45	1	1	1	1	2	1	1	1	1	0.91	6.66667	6.66667	3.33333	10	6.66667	3.33333	9.36667	4.52857	3.33333	1
120	2	2	1	5	1	2	2	27	1	2	-9	-9	-9	-9	-9	-9	-9	1.44	3.33333	10	10	10	8.33333	10	5.3	7.35714	6.66667	1
121	2	2	3	5	2	1	2	48	-9	2	-9	-9	-9	-9	-9	-9	-9	0.6	6.66667	6.66667	6.66667	6.66667	6.66667	-9	-9	-9	6.66667	1
122	2	2	1	2	2	3	1	38	2	2	-9	-9	-9	-9	-9	-9	-9	1.39	3.33333	0	3.33333	6.66667	3.33333	-9	4.3	0.971429	6.66667	1
123	4	2	4	5	1	-9	2	57	1	1	1	1	1	1	2	1	1	0.82	10	10	10	10	10	6.66667	6.73333	3.46667	-9	1
124	2	2	1	3	1	1	1	43	2	1	1	1	1	1	1	2	1	0.61	3.33333	3.33333	6.66667	6.66667	5	-9	8.9	3.64286	3.33333	1
125	2	2	1	2	1	1	2	44	1	2	-9	-9	-9	-9	-9	-9	-9	0.99	0	3.33333	10	10	5.83333	6.66667	6.2	8.85714	3.33333	1
126	2	2	1	5	-9	-9	2	56	1	2	-9	-9	-9	-9	-9	-9	-9	0.98	3.33333	6.66667	6.66667	6.66667	5.83333	0	-9	-9	-9	1
127	2	2	1	3	2	1	1	30	1	1	1	1	1	2	1	1	1	0.86	0	0	10	3.33333	3.33333	3.33333	3.23333	9.24286	-9	1
128	2	2	3	1	1	3	2	54	1	1	1	1	1	1	1	2	1	1.24	6.66667	6.66667	10	10	8.33333	3.33333	-9	-9	3.33333	1
129	2	2	1	5	1	2	1	33	1	1	2	1	2	1	1	2	1	1.8	3.33333	-9	10	6.66667	6.66667	3.33333	9.13333	8.17143	6.66667	1
130	2	2	1	2	-9	-9	2	51	-9	-9	-9	-9	-9	-9	-9	-9	-9	0.46	3.33333	3.33333	3.33333	3.33333	3.33333	-9	-9	-9	-9	1
131	2	2	1	5	1	3	2	36	1	1	1	1	1	1	1	2	1	0.33	0	0	6.66667	3.33333	2.5	3.33333	8.26667	8.71429	3.33333	1
132	2	2	1	5	1	2	2	33	1	-9	-9	-9	-9	-9	-9	-9	-9	1.14	0	3.33333	10	6.66667	5	3.33333	5	5.45	6.66667	1
133	2	2	1	5	1	2	2	33	2	2	-9	-9	-9	-9	-9	-9	-9	1.86	3.33333	6.66667	10	10	7.5	-9	3	8.44	-9	1
134	2	2	1	5	2	1	2	56	1	1	2	2	1	1	1	2	1	1.3	3.33333	3.33333	3.33333	6.66667	4.16667	0	9.96667	9.43333	3.33333	1
135	4	2	3	3	1	1	2	40	2	1	3	1	1	2	2	1	2	1.13	6.66667	6.66667	6.66667	6.66667	6.66667	-9	-9	4.41429	6.66667	1
136	2	2	1	1	1	-9	2	33	1	1	1	1	1	1	1	2	1	1.49	0	0	3.33333	0	0.833333	3.33333	6.56667	6.6	-9	1
137	2	1	3	5	1	2	1	27	1	1	2	1	1	2	1	2	1	1.13	3.33333	10	10	6.66667	7.5	3.33333	5.95	4.73333	6.66667	1
138	2	2	1	5	2	2	2	48	1	1	3	2	2	1	1	2	1	0.99	0	0	3.33333	3.33333	1.66667	3.33333	7.63333	8.46	0	1
139	2	2	1	1	1	1	2	54	2	2	-9	-9	-9	-9	-9	-9	-9	1.32	6.66667	3.33333	6.66667	6.66667	5.83333	-9	8.16667	7.52	3.33333	1
140	4	2	4	5	1	2	2	47	2	1	1	1	2	1	1	1	1	1.43	3.33333	10	10	10	8.33333	-9	6.13333	5.45714	6.66667	1
141	2	2	1	5	1	1	2	36	1	1	2	1	1	1	1	2	2	0.84	0	0	10	6.66667	4.16667	3.33333	1.8	5.76667	3.33333	1
142	2	2	1	3	2	1	1	55	2	1	1	1	1	1	1	1	2	1.14	6.66667	3.33333	10	10	7.5	-9	4.6	4.17143	3.33333	1
143	2	2	1	4	1	2	2	36	1	1	1	1	1	1	1	2	1	1.45	0	0	10	6.66667	4.16667	3.33333	9.8	7.07143	6.66667	1
144	2	1	1	4	1	1	1	23	2	1	1	1	1	1	1	2	1	0.87	3.33333	0	6.66667	6.66667	4.16667	-9	5.35	4.92	-9	1
145	2	1	1	5	1	1	2	32	2	2	-9	-9	-9	-9	-9	-9	-9	0.55	3.33333	6.66667	6.66667	3.33333	5	-9	5.93333	5.44286	6.66667	1
146	4	1	4	5	2	3	1	56	2	2	-9	-9	-9	-9	-9	-9	-9	0.7	6.66667	3.33333	6.66667	10	6.66667	-9	8.33333	3.28571	6.66667	1
147	2	2	1	5	1	1	2	25	1	1	3	2	2	1	1	2	1	1.25	3.33333	6.66667	6.66667	6.66667	5.83333	3.33333	9.03333	7.24286	3.33333	1
148	2	1	1	5	1	1	2	58	1	1	4	2	2	2	1	2	1	1.06	0	3.33333	3.33333	3.33333	2.5	0	1.1	9.95714	3.33333	1
149	2	2	1	2	1	1	2	38	1	2	-9	-9	-9	-9	-9	-9	-9	0.95	3.33333	3.33333	6.66667	6.66667	5	6.66667	3.8	5.08571	6.66667	1
150	2	2	1	1	2	1	1	33	2	2	-9	-9	-9	-9	-9	-9	-9	0.66	3.33333	0	6.66667	6.66667	4.16667	-9	7	8.14286	-9	1
151	2	2	3	5	1	2	2	31	1	2	-9	-9	-9	-9	-9	-9	-9	1.18	6.66667	6.66667	3.33333	10	6.66667	6.66667	5.63333	5.84286	6.66667	1
152	2	2	3	3	1	1	2	44	2	2	-9	-9	-9	-9	-9	-9	-9	0.81	3.33333	0	6.66667	3.33333	3.33333	-9	5.5	6.1	3.33333	1
153	2	2	1	5	1	1	2	50	2	2	-9	-9	-9	-9	-9	-9	-9	1.09	3.33333	3.33333	3.33333	3.33333	3.33333	-9	9.73333	9.03333	0	1
154	2	2	3	1	1	2	1	79	1	1	1	1	1	1	1	1	2	0.68	3.33333	6.66667	3.33333	10	5.83333	6.66667	5.4	5.12857	6.66667	1
155	2	2	1	3	1	1	2	41	1	1	1	1	1	1	1	2	1	0.79	0	3.33333	6.66667	6.66667	4.16667	3.33333	6.76667	6.2	3.33333	1
156	2	1	3	5	1	1	2	60	1	2	-9	-9	-9	-9	-9	-9	-9	0.85	6.66667	6.66667	10	6.66667	7.5	6.66667	3.96667	6.05714	6.66667	1
157	2	2	1	4	1	1	2	52	2	2	-9	-9	-9	-9	-9	-9	-9	1.17	3.33333	0	10	6.66667	5	-9	2	3.24286	6.66667	1
158	3	2	3	5	1	1	2	41	1	1	3	2	2	1	2	1	1	0.94	0	3.33333	10	6.66667	5	3.33333	8.8	9.3	0	1
159	2	1	3	3	-9	-9	2	29	1	1	2	1	2	1	1	2	1	1.53	3.33333	6.66667	6.66667	6.66667	5.83333	3.33333	-9	7.58333	-9	1
160	2	2	1	3	-9	-9	1	33	2	2	-9	-9	-9	-9	-9	-9	-9	0.44	3.33333	3.33333	10	6.66667	5.83333	-9	-9	7.25	-9	1
161	2	2	1	1	1	1	2	57	2	2	-9	-9	-9	-9	-9	-9	-9	0.6	0	0	6.66667	3.33333	2.5	-9	6.76667	9.9	-9	1
162	2	2	1	4	1	2	1	51	2	1	4	2	2	1	2	2	1	1.02	3.33333	3.33333	6.66667	3.33333	4.16667	-9	8.86667	7.87143	3.33333	1
163	4	2	4	5	1	3	2	36	1	1	3	2	1	2	1	2	1	0.69	3.33333	10	3.33333	10	6.66667	6.66667	4.6	5.55714	3.33333	1
164	2	2	1	1	1	1	2	64	2	1	1	1	1	1	1	2	1	1.04	6.66667	6.66667	6.66667	6.66667	6.66667	-9	-9	-9	10	1
165	2	1	3	2	1	1	1	36	2	2	-9	-9	-9	-9	-9	-9	-9	1.18	3.33333	3.33333	6.66667	3.33333	4.16667	-9	3.03333	-9	6.66667	1
166	2	2	1	5	2	1	2	45	2	1	3	2	2	1	1	2	1	0.43	10	3.33333	6.66667	10	7.5	-9	7.45	5.1	3.33333	1
167	4	2	1	2	1	2	2	52	1	2	-9	-9	-9	-9	-9	-9	-9	0.73	6.66667	10	10	10	9.16667	6.66667	1.7	4.8	6.66667	1
168	4	2	4	5	1	2	2	40	1	2	-9	-9	-9	-9	-9	-9	-9	1.83	6.66667	10	10	10	9.16667	6.66667	3.9	3.34286	6.66667	1
169	2	2	1	5	1	1	2	43	1	1	1	1	1	1	1	2	1	0.54	3.33333	3.33333	6.66667	6.66667	5	0	9.76667	9.05714	3.33333	1
170	3	2	4	5	2	2	1	51	2	1	3	2	2	1	1	2	1	0.55	3.33333	10	10	10	8.33333	-9	4.7	7.64286	6.66667	1
171	2	2	1	1	1	3	2	-9	1	1	2	1	2	1	1	2	1	0.97	3.33333	0	10	6.66667	5	3.33333	3.23333	6.91429	6.66667	1
172	2	2	1	5	1	3	1	47	2	2	-9	-9	-9	-9	-9	-9	-9	1.16	0	0	6.66667	3.33333	2.5	-9	7.6	8.08571	0	1
173	2	2	4	2	1	1	2	58	1	1	1	1	1	1	1	2	1	1.08	3.33333	6.66667	6.66667	6.66667	5.83333	3.33333	7.33333	7.33333	3.33333	1
174	2	2	1	5	1	2	2	20	1	1	3	2	2	1	1	2	1	1.48	6.66667	3.33333	10	10	7.5	3.33333	7	6	6.66667	1
175	2	2	1	2	1	3	1	35	1	1	1	1	1	1	1	2	1	1.63	0	3.33333	3.33333	3.33333	2.5	0	9.9	7.5	3.33333	1
176	4	2	3	3	-9	-9	2	21	1	2	-9	-9	-9	-9	-9	-9	-9	1.48	10	10	10	10	10	6.66667	-9	9.48333	3.33333	1
177	2	2	1	5	2	1	1	29	2	2	-9	-9	-9	-9	-9	-9	-9	1.32	6.66667	3.33333	10	6.66667	6.66667	-9	-9	4.3	6.66667	1
178	4	2	-9	-9	2	1	1	65	1	1	-9	1	1	1	1	1	1	0.85	10	10	10	10	10	6.66667	-9	-9	10	1
179	4	2	4	5	1	-9	2	62	2	2	-9	-9	-9	-9	-9	-9	-9	0.87	6.66667	10	6.66667	10	8.33333	-9	2.93333	1.21667	6.66667	1
180	4	1	4	1	2	2	2	24	1	2	-9	-9	-9	-9	-9	-9	-9	1.58	10	10	10	10	10	6.66667	6.8	1.5	6.66667	1
181	2	2	1	5	1	3	1	31	1	1	3	2	2	1	1	2	1	1.42	3.33333	0	10	10	5.83333	0	8.23333	9.87143	3.33333	1
182	4	2	1	5	2	1	2	33	1	1	1	1	1	1	1	1	2	1.6	6.66667	6.66667	10	6.66667	7.5	3.33333	6.76667	5.53333	6.66667	1
183	3	2	3	2	1	1	2	45	1	1	1	1	2	1	1	1	1	1.04	6.66667	10	10	10	9.16667	3.33333	4	5.28571	3.33333	1
184	2	2	1	5	1	1	1	59	1	2	-9	-9	-9	-9	-9	-9	-9	0.48	3.33333	10	10	6.66667	7.5	3.33333	8.66667	9.14286	3.33333	1
185	2	2	3	-9	1	-9	2	47	2	2	-9	-9	-9	-9	-9	-9	-9	0.64	3.33333	3.33333	3.33333	6.66667	4.16667	-9	4.1	9.86667	-9	1
186	2	2	1	1	2	1	1	54	1	1	1	1	1	2	1	1	1	1.29	3.33333	6.66667	10	6.66667	6.66667	3.33333	4.63333	2.52857	6.66667	1
187	2	2	1	1	1	1	2	70	1	2	-9	-9	-9	-9	-9	-9	-9	0.52	3.33333	6.66667	6.66667	6.66667	5.83333	3.33333	4	8	3.33333	1
188	3	2	4	5	2	2	2	55	1	2	-9	-9	-9	-9	-9	-9	-9	1	3.33333	10	3.33333	10	6.66667	3.33333	8.73333	7.94286	3.33333	1
189	2	2	3	4	-9	-9	2	51	2	1	-9	-9	-9	-9	-9	-9	-9	1.3	3.33333	3.33333	6.66667	6.66667	5	-9	-9	-9	-9	1
190	2	2	3	5	1	1	2	46	2	1	1	1	1	1	1	2	1	0.92	6.66667	3.33333	10	3.33333	5.83333	-9	9.06667	9.2	0	1
191	2	2	1	2	2	1	2	33	1	1	2	1	1	2	1	2	1	0.91	0	3.33333	6.66667	3.33333	3.33333	3.33333	7.6	5.84	6.66667	1
192	2	2	1	4	1	2	2	26	1	1	2	2	1	1	1	1	2	1.74	0	0	10	10	5	3.33333	6.6	6.27143	3.33333	1
193	2	2	1	1	2	1	2	60	2	2	-9	-9	-9	-9	-9	-9	-9	0.89	3.33333	3.33333	6.66667	6.66667	5	-9	5.46667	5.94286	3.33333	1
194	2	-9	1	2	1	1	1	37	1	2	-9	-9	-9	-9	-9	-9	-9	0.81	0	0	10	10	5	6.66667	2.36667	5.05714	6.66667	1
195	3	2	3	3	1	1	2	45	1	1	2	1	2	1	1	2	1	1.51	10	10	10	10	10	3.33333	7.9	7.6	3.33333	1
196	2	1	3	5	1	1	2	44	1	1	1	1	1	1	1	2	1	0.99	3.33333	3.33333	10	10	6.66667	3.33333	8.63333	9.31429	3.33333	1
197	2	2	3	4	1	1	1	41	1	1	3	1	2	1	2	2	1	0.92	6.66667	6.66667	10	10	8.33333	3.33333	9.96667	9.95714	3.33333	1
198	2	1	3	4	1	1	1	33	1	1	1	1	1	1	1	1	2	0.61	6.66667	6.66667	6.66667	6.66667	6.66667	3.33333	0	4.28571	6.66667	1
199	2	2	3	2	1	1	2	37	2	2	-9	-9	-9	-9	-9	-9	-9	0.59	0	3.33333	10	3.33333	4.16667	-9	1.53333	7.26	6.66667	1
200	3	2	3	1	2	2	2	40	1	1	3	2	1	2	1	2	1	0.69	6.66667	10	10	10	9.16667	3.33333	4.5	8.42857	6.66667	1
201	2	2	1	2	1	1	2	54	1	-9	-9	-9	-9	-9	-9	-9	-9	1.01	3.33333	3.33333	10	6.66667	5.83333	3.33333	6.6	8.28571	0	1
202	4	2	1	5	1	1	1	49	2	2	-9	-9	-9	-9	-9	-9	-9	1.17	3.33333	6.66667	3.33333	3.33333	4.16667	-9	7.16667	5.27143	3.33333	1
203	2	2	1	5	1	1	1	62	2	2	-9	-9	-9	-9	-9	-9	-9	0.41	3.33333	3.33333	6.66667	6.66667	5	-9	6.66667	3.57143	0	1
204	2	2	1	2	1	1	2	58	-9	1	1	1	2	1	1	1	1	0.65	3.33333	0	3.33333	3.33333	2.5	-9	8.16667	8.74286	3.33333	1
205	2	2	1	1	2	1	2	56	1	1	1	1	1	1	1	2	1	1.01	0	3.33333	6.66667	3.33333	3.33333	3.33333	5.43333	5.96667	3.33333	1
206	4	2	4	5	2	2	2	42	1	-9	-9	-9	-9	-9	-9	-9	-9	1.83	3.33333	10	10	10	8.33333	6.66667	9.95	5.9	6.66667	1
207	4	2	1	5	1	1	1	52	-9	2	-9	-9	-9	-9	-9	-9	-9	0.5	3.33333	0	3.33333	3.33333	2.5	-9	0	1	3.33333	1
208	2	1	3	2	1	1	2	31	2	1	1	2	1	1	1	1	1	0.62	6.66667	6.66667	6.66667	6.66667	6.66667	-9	8.6	9.53333	6.66667	1
209	2	2	3	5	-9	-9	2	33	1	1	3	2	1	1	2	2	1	1.02	6.66667	6.66667	10	10	8.33333	3.33333	-9	6.57143	3.33333	1
210	2	2	1	1	1	1	2	43	1	2	-9	-9	-9	-9	-9	-9	-9	0.94	3.33333	3.33333	6.66667	6.66667	5	3.33333	9.1	8.05	0	1
211	2	2	1	3	1	1	2	55	1	-9	-9	-9	-9	-9	-9	-9	-9	0.44	0	3.33333	3.33333	6.66667	3.33333	3.33333	4.73333	9.08571	3.33333	1
212	2	2	3	5	2	1	2	49	1	1	1	1	1	1	1	1	2	0.99	6.66667	6.66667	10	10	8.33333	3.33333	3.56667	9.47143	3.33333	1
213	4	2	4	5	-9	-9	1	55	2	1	-9	-9	-9	-9	-9	-9	-9	1.21	6.66667	10	10	10	9.16667	-9	-9	-9	-9	1
214	2	2	1	5	2	1	2	49	1	1	2	1	2	1	1	2	1	0.76	3.33333	6.66667	6.66667	6.66667	5.83333	0	9	10	0	1
215	4	2	2	3	2	1	1	59	1	1	2	1	1	2	2	1	1	1.42	10	6.66667	10	10	9.16667	6.66667	1.85	8.48571	6.66667	1
216	4	2	3	1	2	1	1	40	2	2	-9	-9	-9	-9	-9	-9	-9	1.1	6.66667	6.66667	6.66667	6.66667	6.66667	6.66667	0	2.74286	-9	1
217	3	1	4	5	1	3	2	53	-9	1	1	1	1	1	1	1	2	1.24	6.66667	0	10	10	6.66667	-9	3.6	-9	10	1
218	2	2	1	5	1	1	1	51	1	1	2	1	2	2	1	1	1	1.36	3.33333	3.33333	10	6.66667	5.83333	3.33333	7.46667	8.1	3.33333	1
219	2	2	3	1	2	2	2	57	1	1	1	1	1	1	1	1	2	1.13	6.66667	3.33333	10	10	7.5	3.33333	5.26667	7.38571	6.66667	1
220	4	1	4	5	1	2	1	36	1	2	-9	-9	-9	-9	-9	-9	-9	1.32	10	10	10	10	10	3.33333	5.9	7.7	-9	1
221	2	2	1	5	-9	1	1	52	1	2	-9	-9	-9	-9	-9	-9	-9	0.47	0	0	0	3.33333	0.833333	0	5.3	7.3	6.66667	1
222	2	1	3	5	1	1	2	55	2	2	-9	-9	-9	-9	-9	-9	-9	1.36	6.66667	6.66667	10	10	8.33333	-9	3.13333	5.6	6.66667	1
223	4	2	4	5	1	1	-9	-9	1	2	-9	-9	-9	-9	-9	-9	-9	1.58	3.33333	3.33333	0	10	4.16667	3.33333	8.9	9.95714	3.33333	1
224	2	2	1	1	1	1	1	35	2	2	-9	-9	-9	-9	-9	-9	-9	1.73	3.33333	0	10	6.66667	5	-9	4.7	8.31429	6.66667	1
225	2	-9	3	5	2	1	2	80	1	2	-9	-9	-9	-9	-9	-9	-9	0.46	10	6.66667	6.66667	6.66667	7.5	6.66667	3.65	-9	6.66667	1
226	2	2	1	5	1	2	2	36	1	2	-9	-9	-9	-9	-9	-9	-9	1.17	3.33333	3.33333	10	10	6.66667	6.66667	4.93333	9.65714	3.33333	1
227	2	2	1	2	1	1	2	51	2	2	-9	-9	-9	-9	-9	-9	-9	0.42	6.66667	3.33333	10	6.66667	6.66667	-9	0	6.84286	3.33333	1
228	2	2	3	5	1	1	2	56	1	2	-9	-9	-9	-9	-9	-9	-9	1.96	6.66667	6.66667	10	10	8.33333	6.66667	2.03333	1.05714	3.33333	1
229	2	2	3	4	-9	-9	1	72	2	2	-9	-9	-9	-9	-9	-9	-9	0.77	6.66667	3.33333	6.66667	6.66667	5.83333	-9	-9	-9	-9	1
230	2	2	1	4	1	1	1	36	1	1	3	2	1	1	1	2	2	1.1	3.33333	0	10	6.66667	5	3.33333	7.26667	6.01667	-9	1
231	3	2	-9	-9	1	-9	2	48	1	1	4	1	2	1	2	2	2	0.6	0	10	10	10	7.5	3.33333	8.83333	6.98571	6.66667	1
232	2	2	-9	5	-9	-9	1	50	2	-9	-9	-9	-9	-9	-9	-9	-9	0.12	0	0	6.66667	6.66667	3.33333	-9	-9	-9	-9	1
233	2	2	1	5	-9	-9	2	55	2	2	-9	-9	-9	-9	-9	-9	-9	1.21	3.33333	6.66667	6.66667	6.66667	5.83333	-9	-9	-9	-9	1
234	2	1	3	5	1	-9	3	27	1	1	3	1	2	1	2	2	1	1.17	6.66667	10	10	10	9.16667	3.33333	7.2	6.95714	0	1
235	4	2	4	3	1	1	1	35	1	1	1	1	2	1	1	1	1	1.92	6.66667	10	10	10	9.16667	0	3.53333	5.71429	3.33333	1
236	2	2	1	4	1	2	1	51	1	1	2	1	2	1	1	2	1	0.86	3.33333	6.66667	10	10	7.5	0	4.26667	5.81429	3.33333	1
237	4	1	4	5	1	1	2	30	1	1	2	1	1	2	2	1	1	1.3	6.66667	10	10	6.66667	8.33333	3.33333	6.03333	5.3	6.66667	1
238	4	2	3	5	2	1	2	53	1	1	1	1	1	1	1	2	1	0.59	6.66667	6.66667	3.33333	3.33333	5	0	5.6	4.275	3.33333	1
239	2	2	1	3	1	1	1	36	2	2	-9	-9	-9	-9	-9	-9	-9	1.12	6.66667	3.33333	6.66667	6.66667	5.83333	-9	5.8	7.2	0	1
240	2	2	1	2	2	1	1	63	2	2	-9	-9	-9	-9	-9	-9	-9	0.58	10	6.66667	6.66667	6.66667	7.5	-9	6.56667	3.84286	6.66667	1
241	2	1	3	3	2	1	2	30	1	2	-9	-9	-9	-9	-9	-9	-9	0.92	6.66667	6.66667	10	10	8.33333	3.33333	5.33333	5.37143	3.33333	1
242	4	2	4	5	1	1	1	48	2	2	-9	-9	-9	-9	-9	-9	-9	0.97	6.66667	6.66667	10	10	8.33333	-9	2.66667	1.85714	10	1
243	2	2	1	4	1	2	1	42	1	1	1	1	1	2	1	1	1	1.54	6.66667	3.33333	10	10	7.5	6.66667	5.13333	0.485714	10	1
244	3	2	2	-9	2	2	1	70	-9	2	-9	-9	-9	-9	-9	-9	-9	0.56	3.33333	6.66667	10	10	7.5	-9	7.1	5.74286	3.33333	1
245	2	2	1	5	1	1	2	36	1	1	1	1	1	1	1	2	1	1.14	0	0	6.66667	3.33333	2.5	3.33333	6.96667	8.27143	3.33333	1
246	4	1	3	1	1	2	1	50	2	2	-9	-9	-9	-9	-9	-9	-9	1.08	3.33333	10	10	10	8.33333	-9	3.83333	7.13333	6.66667	1
247	2	2	1	5	2	1	2	40	1	1	2	1	2	1	1	2	1	1.4	6.66667	6.66667	10	10	8.33333	3.33333	8.83333	4.68571	3.33333	1
248	2	2	1	5	1	1	2	50	1	1	1	1	1	1	1	1	2	0.76	0	3.33333	3.33333	3.33333	2.5	6.66667	0.4	7.05714	6.66667	1
249	2	2	1	2	-9	-9	1	53	1	2	-9	-9	-9	-9	-9	-9	-9	1.49	6.66667	3.33333	10	10	7.5	0	-9	-9	-9	1
250	2	2	1	5	1	1	1	40	1	2	-9	-9	-9	-9	-9	-9	-9	1.59	3.33333	3.33333	10	10	6.66667	0	7.83333	5.3	0	1
251	4	1	4	1	-9	-9	2	32	1	1	-9	-9	-9	-9	-9	-9	-9	1.64	3.33333	10	10	10	8.33333	3.33333	-9	-9	-9	1
252	2	2	1	5	2	1	2	52	1	2	-9	-9	-9	-9	-9	-9	-9	0.67	10	10	-9	10	10	3.33333	-9	7.625	-9	1
253	4	1	3	5	1	1	2	37	2	1	2	1	2	1	1	2	1	1.02	10	10	6.66667	3.33333	7.5	-9	9.5	6.63333	0	1
254	3	1	4	5	1	2	2	39	1	1	3	1	2	1	2	2	1	1.82	6.66667	10	10	10	9.16667	3.33333	9.86667	7.12857	3.33333	1
255	2	2	1	5	2	3	1	44	1	1	1	1	1	1	1	2	1	1.61	0	3.33333	6.66667	6.66667	4.16667	3.33333	0.933333	9.57143	3.33333	1
256	2	2	2	4	1	2	2	32	1	1	3	2	2	1	1	2	1	1.98	10	10	6.66667	10	9.16667	6.66667	7.16667	8.28571	6.66667	1
257	3	1	4	5	1	-9	2	22	2	2	-9	-9	-9	-9	-9	-9	-9	1.29	10	10	10	10	10	-9	4.86667	0.328571	10	1
258	2	2	3	1	-9	-9	1	44	1	2	-9	-9	-9	-9	-9	-9	-9	1.12	6.66667	3.33333	6.66667	6.66667	5.83333	3.33333	-9	8.58571	3.33333	1
259	2	2	1	5	1	2	2	29	1	1	3	2	2	1	1	2	1	1.27	3.33333	3.33333	10	10	6.66667	0	8.6	7.31429	3.33333	1
260	2	2	-9	-9	-9	-9	1	-9	1	-9	-9	-9	-9	-9	-9	-9	-9	1.47	-9	-9	-9	-9	-9	-9	-9	-9	-9	1
261	4	1	4	1	1	1	2	55	2	2	-9	-9	-9	-9	-9	-9	-9	1.18	6.66667	-9	10	10	8.88889	-9	2.3	5.45714	-9	1
262	2	2	3	5	2	1	2	47	2	2	-9	-9	-9	-9	-9	-9	-9	1.92	3.33333	6.66667	10	10	7.5	-9	7.1	8.94286	3.33333	1
263	2	1	3	5	2	2	2	34	1	1	1	1	1	2	1	1	1	1.77	3.33333	10	10	10	8.33333	10	1.76667	1.48571	6.66667	1
264	3	1	3	5	2	2	2	37	1	1	3	2	1	1	2	1	2	1.07	3.33333	6.66667	10	10	7.5	3.33333	6.8	7.18	3.33333	1
265	4	1	3	5	-9	-9	2	28	1	1	1	1	2	1	1	1	1	0.86	6.66667	6.66667	6.66667	6.66667	6.66667	3.33333	-9	3.825	-9	1
266	2	2	1	5	1	1	2	27	2	1	1	1	1	1	1	2	1	1.42	3.33333	0	10	6.66667	5	-9	3.76667	4.44286	6.66667	1
267	2	2	1	5	-9	-9	2	25	1	1	3	2	2	1	1	2	1	1.38	3.33333	0	10	10	5.83333	0	7.33333	6.56667	3.33333	1
268	2	2	1	2	1	3	2	58	1	1	1	1	1	1	1	1	2	0.96	6.66667	-9	10	10	8.88889	3.33333	5.43333	4.67143	3.33333	1
269	3	1	3	5	2	1	2	32	2	1	2	1	2	1	1	2	1	0.82	6.66667	10	10	10	9.16667	-9	8.33333	7.28571	6.66667	1
270	2	2	1	4	-9	-9	1	23	1	-9	-9	-9	-9	-9	-9	-9	-9	1.17	3.33333	3.33333	6.66667	6.66667	5	6.66667	-9	-9	-9	1
271	4	2	4	5	1	1	2	53	2	2	-9	-9	-9	-9	-9	-9	-9	1.34	3.33333	6.66667	10	10	7.5	-9	2.9	0.171429	10	1
272	2	2	1	5	1	1	2	30	1	1	1	1	1	1	1	2	1	1.1	0	0	6.66667	6.66667	3.33333	6.66667	6.5	4.2	-9	1
273	2	2	3	1	1	1	2	51	2	2	-9	-9	-9	-9	-9	-9	-9	0.77	3.33333	6.66667	6.66667	6.66667	5.83333	-9	6	7.85714	6.66667	1
274	2	2	3	5	1	1	2	43	2	2	-9	-9	-9	-9	-9	-9	-9	1.28	6.66667	6.66667	10	6.66667	7.5	-9	0.0666667	4.78571	-9	1
275	2	2	1	1	1	3	1	69	1	1	3	2	2	1	1	2	1	0.63	3.33333	3.33333	10	6.66667	5.83333	3.33333	3.86667	9.04286	3.33333	1
276	2	2	1	1	1	2	1	55	2	2	-9	-9	-9	-9	-9	-9	-9	1.26	6.66667	6.66667	10	10	8.33333	-9	5.96667	2.28571	10	1
277	2	2	1	1	2	1	1	46	1	1	1	1	1	1	2	1	1	1.01	6.66667	6.66667	10	6.66667	7.5	6.66667	2.76667	6.67143	3.33333	1
278	4	2	4	5	2	1	2	34	1	-9	-9	-9	-9	-9	-9	-9	-9	0.95	3.33333	6.66667	10	10	7.5	6.66667	6.4	4.92857	6.66667	1
279	4	1	1	5	1	1	2	36	-9	1	1	1	1	1	1	2	1	1.05	3.33333	6.66667	3.33333	6.66667	5	-9	5.65	4.26667	-9	1
280	4	2	4	5	1	2	2	56	1	1	1	1	1	1	1	1	2	1.41	10	10	10	10	10	3.33333	0.9	1.04286	3.33333	1
281	2	2	1	5	-9	-9	1	62	1	1	2	1	2	1	1	2	1	0.88	3.33333	3.33333	6.66667	6.66667	5	6.66667	-9	7.73333	-9	1
282	2	2	1	5	1	2	2	39	1	1	3	2	2	1	1	2	1	1.09	3.33333	3.33333	10	10	6.66667	3.33333	6.3	9.28333	6.66667	1
283	2	2	1	5	-9	-9	2	49	1	-9	-9	-9	-9	-9	-9	-9	-9	1.37	3.33333	3.33333	6.66667	6.66667	5	6.66667	-9	-9	-9	1
284	4	2	3	2	1	1	2	52	1	2	-9	-9	-9	-9	-9	-9	-9	1.58	10	10	10	10	10	3.33333	3.16667	6	3.33333	1
285	2	2	3	5	2	1	2	34	1	1	1	1	1	1	1	2	1	1.61	6.66667	6.66667	10	10	8.33333	3.33333	9.4	8.18333	-9	1
286	4	1	4	5	1	1	2	30	2	1	1	1	1	2	1	1	1	0.9	6.66667	10	10	10	9.16667	-9	4.53333	3.31429	6.66667	1
287	4	2	4	5	2	1	2	25	1	1	1	1	1	2	1	1	1	1.38	6.66667	10	10	10	9.16667	6.66667	3.55	3.5	6.66667	1
288	2	2	1	5	1	2	2	51	2	2	-9	-9	-9	-9	-9	-9	-9	0.85	3.33333	6.66667	10	10	7.5	-9	7.33333	7.28571	0	1
289	3	2	4	5	1	2	2	51	1	1	1	1	1	1	1	2	1	1.3	3.33333	10	10	10	8.33333	3.33333	6.03333	4.5	3.33333	1
290	4	2	4	5	2	1	2	56	2	2	-9	-9	-9	-9	-9	-9	-9	1.23	3.33333	10	10	10	8.33333	-9	5	0.8	6.66667	1
291	4	2	4	5	1	2	1	43	1	1	2	2	2	1	1	1	1	1.87	6.66667	10	10	10	9.16667	6.66667	8.6	4.26667	-9	1
292	4	2	3	2	1	1	2	24	1	2	-9	-9	-9	-9	-9	-9	-9	1.61	6.66667	10	10	10	9.16667	6.66667	5.1	6.28571	6.66667	1
293	2	2	1	5	1	1	1	40	2	1	0	1	1	1	1	1	1	1.42	3.33333	3.33333	3.33333	10	5	-9	8.4	5.31429	3.33333	1
294	2	2	1	3	1	1	2	56	2	1	2	1	1	1	1	2	2	1.08	6.66667	3.33333	10	6.66667	6.66667	-9	1.03333	4.2	-9	1
295	4	2	2	1	1	1	1	32	2	1	2	1	2	1	1	2	1	0.8	3.33333	6.66667	6.66667	6.66667	5.83333	-9	1.2	5.225	0	1
296	2	2	1	4	1	1	2	48	1	2	-9	-9	-9	-9	-9	-9	-9	1.23	6.66667	6.66667	10	10	8.33333	6.66667	6.96667	9.25714	6.66667	1
297	2	2	1	4	1	2	2	21	1	1	4	1	2	1	2	2	2	1.12	0	3.33333	10	10	5.83333	6.66667	8.16667	5.96667	6.66667	1
298	2	2	1	5	1	2	2	39	1	2	-9	-9	-9	-9	-9	-9	-9	1.23	3.33333	3.33333	10	6.66667	5.83333	6.66667	4.16667	9.1	3.33333	1
299	2	2	1	4	1	1	1	60	1	2	-9	-9	-9	-9	-9	-9	-9	0.34	3.33333	3.33333	3.33333	3.33333	3.33333	0	6.7	8.97143	3.33333	1
300	2	1	3	5	1	2	2	41	1	1	1	1	1	1	2	1	1	1.78	3.33333	6.66667	10	10	7.5	6.66667	4.76667	8.77143	3.33333	1
301	2	2	1	1	1	1	2	-9	1	1	3	2	2	1	1	2	1	1.96	3.33333	0	10	6.66667	5	0	9.16667	9.62857	0	1
302	2	2	1	2	1	2	1	49	1	1	2	1	1	1	2	2	1	0.9	0	0	10	10	5	0	6.66667	7.71429	0	1
303	4	2	4	5	1	3	2	50	1	1	1	1	1	2	1	1	1	1.35	10	10	10	10	10	3.33333	3	4.24286	6.66667	1
304	2	2	3	2	2	1	-9	58	1	1	1	1	1	1	1	1	2	0.61	0	0	6.66667	6.66667	3.33333	3.33333	8.1	9.76	6.66667	1
305	2	2	1	5	1	1	2	52	1	1	3	1	2	1	1	2	2	1.05	0	0	6.66667	6.66667	3.33333	3.33333	7.86667	8.1	6.66667	1
306	2	2	1	2	1	3	1	45	1	2	-9	-9	-9	-9	-9	-9	-9	0.6	3.33333	3.33333	10	6.66667	5.83333	3.33333	7.8	5.1	6.66667	1
307	4	2	4	5	1	1	1	58	2	2	-9	-9	-9	-9	-9	-9	-9	0.86	6.66667	6.66667	3.33333	6.66667	5.83333	-9	6.7	6.45714	6.66667	1
308	3	2	1	5	1	1	2	40	1	1	2	1	1	1	1	2	2	1.13	0	3.33333	10	10	5.83333	3.33333	9.93333	8.8	3.33333	1
309	2	2	1	2	1	1	2	59	2	2	-9	-9	-9	-9	-9	-9	-9	0.67	3.33333	0	6.66667	3.33333	3.33333	-9	6.63333	9.58333	3.33333	1
310	2	2	1	5	2	3	2	43	-9	1	1	1	2	1	1	1	1	0.89	3.33333	-9	6.66667	6.66667	5.55556	-9	9.03333	9.3	3.33333	1
311	2	2	3	5	-9	-9	1	48	2	-9	-9	-9	-9	-9	-9	-9	-9	1.45	3.33333	6.66667	6.66667	6.66667	5.83333	-9	-9	-9	-9	1
312	2	1	1	2	1	2	2	26	2	1	3	2	1	1	1	2	2	1.16	3.33333	3.33333	10	10	6.66667	-9	6.36667	6.14286	10	1
313	2	2	1	2	1	1	2	33	2	1	1	1	1	1	1	2	1	0.96	0	0	6.66667	6.66667	3.33333	-9	7.46667	9.15714	0	1
314	4	2	1	4	1	1	2	42	1	1	4	2	1	2	2	2	1	1.47	3.33333	6.66667	10	10	7.5	3.33333	6.73333	6.25714	3.33333	1
315	4	1	1	4	-9	-9	2	34	2	1	1	1	1	1	1	1	2	1.73	6.66667	6.66667	10	10	8.33333	-9	-9	1.94286	6.66667	1
316	2	2	3	5	1	1	2	38	1	1	1	1	2	1	1	1	1	1.48	6.66667	6.66667	10	10	8.33333	6.66667	1.9	2.74286	3.33333	1
317	4	2	4	5	1	1	1	74	1	2	-9	-9	-9	-9	-9	-9	-9	0.71	3.33333	6.66667	10	6.66667	6.66667	6.66667	0	3.3	-9	1
318	4	1	1	5	1	1	2	24	1	2	-9	-9	-9	-9	-9	-9	-9	1.51	3.33333	6.66667	6.66667	6.66667	5.83333	6.66667	5.06667	5.33333	-9	1
319	2	1	2	4	2	2	2	49	1	1	2	1	2	2	1	1	1	1.1	6.66667	6.66667	10	10	8.33333	6.66667	8.13333	6.9	6.66667	1
320	4	1	1	1	2	1	2	53	1	1	1	1	1	1	1	1	2	0.8	6.66667	6.66667	6.66667	6.66667	6.66667	3.33333	5.66667	4.31429	3.33333	1
321	2	2	1	5	1	3	2	47	1	1	2	1	2	1	1	2	1	1.15	0	0	10	6.66667	4.16667	3.33333	7.33333	8.12857	3.33333	1
322	4	2	3	5	2	1	2	31	2	2	-9	-9	-9	-9	-9	-9	-9	1.39	6.66667	6.66667	6.66667	-9	6.66667	-9	2.4	4.4	3.33333	1
323	4	1	4	5	2	1	2	50	1	-9	-9	-9	-9	-9	-9	-9	-9	0.74	10	10	6.66667	6.66667	8.33333	6.66667	4	0.714286	6.66667	1
324	4	2	3	5	1	1	1	58	2	2	-9	-9	-9	-9	-9	-9	-9	0.54	6.66667	10	6.66667	6.66667	7.5	-9	6.33333	7.9	-9	1
325	2	2	1	2	-9	-9	2	24	1	1	2	1	1	2	1	2	1	1.03	3.33333	0	10	6.66667	5	3.33333	-9	4.2	-9	1
326	2	2	1	5	1	1	2	42	2	1	1	1	1	1	1	1	2	1.3	3.33333	3.33333	10	6.66667	5.83333	-9	5.3	7.07143	3.33333	1
327	2	2	1	5	1	1	1	38	1	2	-9	-9	-9	-9	-9	-9	-9	0.57	3.33333	3.33333	3.33333	3.33333	3.33333	3.33333	9.95	9.94286	3.33333	1
328	4	2	1	1	2	2	2	36	1	1	2	1	2	1	1	2	1	1.9	6.66667	6.66667	10	10	8.33333	6.66667	8.43333	5.41429	6.66667	1
329	2	2	1	1	-9	-9	2	47	2	2	-9	-9	-9	-9	-9	-9	-9	0.84	3.33333	-9	3.33333	6.66667	4.44444	-9	-9	-9	-9	1
330	2	1	1	1	1	1	2	38	1	1	2	2	1	1	1	2	1	1.64	0	3.33333	10	10	5.83333	3.33333	9.8	9.31429	3.33333	1
331	3	2	3	5	1	1	1	74	1	2	-9	-9	-9	-9	-9	-9	-9	0.68	6.66667	6.66667	10	10	8.33333	6.66667	1.5	1.95714	6.66667	1
332	2	2	1	4	1	2	1	45	1	1	1	1	1	1	1	1	2	0.66	0	3.33333	6.66667	6.66667	4.16667	6.66667	4.33333	5.57143	3.33333	1
333	2	2	1	1	1	1	2	61	2	1	1	1	1	1	1	1	2	0.91	3.33333	0	3.33333	3.33333	2.5	-9	4.13333	3.83333	-9	1
334	2	1	3	5	1	2	2	26	1	2	-9	-9	-9	-9	-9	-9	-9	1.12	6.66667	6.66667	6.66667	10	7.5	6.66667	6.2	8.68	6.66667	1
335	2	2	1	2	1	1	2	28	2	2	-9	-9	-9	-9	-9	-9	-9	1.87	6.66667	6.66667	10	10	8.33333	-9	9.53333	9.44286	3.33333	1
336	4	1	4	5	1	1	2	65	1	1	1	1	1	1	1	2	1	1	6.66667	6.66667	10	6.66667	7.5	6.66667	1.33333	3.55714	6.66667	1
337	2	2	1	3	1	1	2	56	1	1	2	1	2	1	1	2	1	1.18	0	3.33333	6.66667	3.33333	3.33333	3.33333	8.13333	8.28333	3.33333	1
338	2	2	1	5	-9	-9	2	37	2	1	-9	-9	-9	-9	-9	-9	-9	0.9	3.33333	0	3.33333	3.33333	2.5	-9	-9	-9	-9	1
339	3	1	4	5	2	2	2	70	1	2	-9	-9	-9	-9	-9	-9	-9	0.9	6.66667	10	10	10	9.16667	6.66667	3.25	6.73333	3.33333	1
340	2	2	3	5	1	2	1	40	2	2	-9	-9	-9	-9	-9	-9	-9	1.19	6.66667	6.66667	10	10	8.33333	-9	2.53333	3.5	6.66667	1
341	2	1	3	5	1	1	2	58	2	2	-9	-9	-9	-9	-9	-9	-9	1.05	3.33333	3.33333	10	10	6.66667	-9	5.33333	6.57143	3.33333	1
342	4	2	3	1	1	2	2	30	1	2	-9	-9	-9	-9	-9	-9	-9	1.51	6.66667	6.66667	10	10	8.33333	6.66667	6.7	6.22857	3.33333	1
343	2	2	1	1	1	-9	2	18	1	1	1	1	1	1	1	2	1	1.34	3.33333	0	10	6.66667	5	0	6.7	6.91667	3.33333	1
344	2	2	1	5	2	1	2	38	1	2	-9	-9	-9	-9	-9	-9	-9	1.19	3.33333	3.33333	10	10	6.66667	3.33333	0.8	6.025	6.66667	1
345	4	2	1	1	1	1	2	27	1	1	4	2	2	1	2	2	1	1.62	3.33333	3.33333	6.66667	3.33333	4.16667	3.33333	4.4	6.1	3.33333	1
346	2	2	3	5	-9	-9	1	52	1	-9	-9	-9	-9	-9	-9	-9	-9	0.35	3.33333	6.66667	6.66667	3.33333	5	3.33333	-9	-9	-9	1
347	4	2	4	5	2	2	2	26	1	1	3	2	2	1	1	2	1	1.64	3.33333	10	10	10	8.33333	3.33333	9.86667	8.02857	3.33333	1
348	2	2	1	5	1	2	2	35	1	1	4	1	2	2	2	2	1	1.64	0	0	10	6.66667	4.16667	0	6	5.13333	0	1
349	2	1	1	4	1	1	2	31	1	1	2	1	2	1	1	2	1	1.03	3.33333	6.66667	10	3.33333	5.83333	6.66667	6.33333	7.11667	3.33333	1
350	4	2	4	5	1	2	1	55	1	2	-9	-9	-9	-9	-9	-9	-9	1.51	6.66667	6.66667	10	10	8.33333	3.33333	2.06667	2.74286	6.66667	1
351	2	1	1	5	1	2	2	27	2	1	1	1	1	1	1	1	2	1.01	0	3.33333	10	10	5.83333	-9	1	7.36	-9	1
352	3	2	4	5	2	1	1	56	2	1	2	1	1	2	1	2	1	0.58	0	6.66667	3.33333	6.66667	4.16667	-9	6.3	6.95714	6.66667	1
353	2	1	1	5	-9	1	2	27	2	1	1	1	1	1	1	1	2	0.74	3.33333	3.33333	3.33333	3.33333	3.33333	-9	8.13333	-9	-9	1
354	2	2	1	1	1	1	1	79	1	1	3	2	2	1	1	2	1	0.77	3.33333	0	6.66667	3.33333	3.33333	0	9.76667	7.95714	0	1
355	4	2	4	5	2	1	2	43	2	1	1	1	1	1	1	1	2	1.5	0	0	10	10	5	-9	1.46667	2.91429	6.66667	1
356	4	1	1	5	-9	-9	2	24	1	2	-9	-9	-9	-9	-9	-9	-9	0.77	3.33333	10	6.66667	10	7.5	6.66667	-9	-9	6.66667	1
357	2	1	4	5	1	1	2	34	1	2	-9	-9	-9	-9	-9	-9	-9	0.68	6.66667	6.66667	10	10	8.33333	6.66667	1.76667	6.01429	6.66667	1
358	2	2	1	3	1	2	2	50	1	1	1	1	1	1	1	2	1	1.27	3.33333	0	10	10	5.83333	3.33333	7.16667	7.57143	3.33333	1
359	4	2	3	3	1	1	2	29	2	2	-9	-9	-9	-9	-9	-9	-9	1.94	10	10	10	10	10	-9	7.85	7.22	3.33333	1
360	2	2	1	5	2	1	1	42	1	2	-9	-9	-9	-9	-9	-9	-9	0.91	6.66667	6.66667	10	10	8.33333	6.66667	7.3	7.71429	3.33333	1
361	4	2	3	3	1	1	2	40	1	1	1	1	2	1	1	1	1	1.45	6.66667	6.66667	10	10	8.33333	3.33333	7.6	7	3.33333	1
362	2	2	2	5	2	1	2	56	2	1	1	1	1	1	1	2	1	1.38	3.33333	6.66667	6.66667	6.66667	5.83333	-9	8.2	7.68333	-9	1
363	4	2	4	5	2	1	1	60	1	2	-9	-9	-9	-9	-9	-9	-9	1.16	6.66667	10	10	10	9.16667	3.33333	0	1.44286	6.66667	1
364	2	2	4	5	1	2	1	38	2	2	-9	-9	-9	-9	-9	-9	-9	0.53	10	10	10	10	10	-9	3.93333	1.75714	6.66667	1
365	2	2	1	1	1	2	1	55	1	1	1	1	1	1	2	1	1	1.12	3.33333	3.33333	10	6.66667	5.83333	-9	5.4	5.94286	6.66667	1
366	2	2	1	5	1	2	2	52	1	1	1	1	1	2	1	1	1	1.34	3.33333	3.33333	10	6.66667	5.83333	3.33333	7.56667	9.92857	0	1
367	2	2	1	5	1	1	2	63	1	1	1	1	1	1	1	2	1	0.45	3.33333	0	6.66667	6.66667	4.16667	3.33333	9.85	9.98571	0	1
368	2	2	1	3	2	-9	2	-9	1	2	-9	-9	-9	-9	-9	-9	-9	1.17	0	0	6.66667	6.66667	3.33333	3.33333	5.13333	7.25714	3.33333	1
369	2	2	1	5	-9	-9	1	58	1	2	-9	-9	-9	-9	-9	-9	-9	1.07	6.66667	6.66667	10	6.66667	7.5	6.66667	-9	-9	-9	1
370	2	2	3	5	1	1	1	-9	1	2	-9	-9	-9	-9	-9	-9	-9	0.92	3.33333	0	6.66667	6.66667	4.16667	6.66667	8.03333	6.52857	-9	1
371	2	2	1	5	1	1	1	41	1	1	3	1	2	2	1	2	1	1.29	0	3.33333	10	3.33333	4.16667	3.33333	8.56667	8.52857	3.33333	1
372	2	1	3	1	1	2	1	37	2	2	-9	-9	-9	-9	-9	-9	-9	1.51	3.33333	10	10	10	8.33333	-9	7.33333	6.71429	6.66667	1
373	2	2	1	1	1	2	1	25	2	1	2	1	2	1	1	2	1	1.8	3.33333	6.66667	10	10	7.5	-9	9.93333	9.91429	3.33333	1
374	4	2	4	5	2	2	2	38	2	2	-9	-9	-9	-9	-9	-9	-9	0.93	10	10	10	10	10	-9	2.43333	0.7	6.66667	1
375	2	2	3	1	1	1	2	34	1	2	-9	-9	-9	-9	-9	-9	-9	1.47	6.66667	6.66667	10	6.66667	7.5	6.66667	5.2	4.3	6.66667	1
376	4	2	3	5	1	1	1	44	1	1	1	1	1	2	1	1	1	1.3	3.33333	10	10	10	8.33333	3.33333	7.46667	6.84286	3.33333	1
377	2	2	-9	5	2	1	1	49	1	1	1	1	1	1	1	2	1	0.95	3.33333	3.33333	10	10	6.66667	6.66667	7.1	6.7	6.66667	1
378	2	1	4	1	2	1	1	39	2	2	-9	-9	-9	-9	-9	-9	-9	0.78	3.33333	6.66667	6.66667	6.66667	5.83333	-9	5.3	3.6	-9	1
379	2	1	3	4	-9	-9	1	47	2	1	-9	-9	-9	-9	-9	-9	-9	1.17	6.66667	3.33333	10	6.66667	6.66667	-9	-9	-9	-9	1
380	2	1	3	5	2	1	1	38	1	1	3	2	2	1	1	2	1	0.59	6.66667	6.66667	6.66667	6.66667	6.66667	0	7.13333	9.01429	3.33333	1
381	3	2	3	5	1	2	-9	55	1	1	2	1	2	1	1	2	1	1.33	3.33333	6.66667	10	10	7.5	3.33333	9.56667	6.64286	-9	1
382	2	2	3	5	1	2	1	36	1	1	2	1	2	1	1	1	2	1.19	10	6.66667	10	10	9.16667	6.66667	2.46667	3.52857	6.66667	1
383	2	2	1	5	1	2	2	-9	1	2	-9	-9	-9	-9	-9	-9	-9	0.32	3.33333	-9	10	3.33333	5.55556	3.33333	2.8	2.64286	6.66667	1
Note. This dataset contains data from all participants who provided informed consent. Original wording of the questions, value labels, and references where applicable can be found in Supplementary table 1.
